# Supplementary material for: Correction: Activation of the Connective Tissue Growth Factor (CTGF)-Transforming Growth Factor β 1 (TGF-β 1) Axis in Hepatitis C Virus-Expressing Hepatocytes
Source: PLoS One. 2023 Aug 24;18(8):e0290786. doi: 10.1371/journal.pone.0290786 (PMC10449105; doi:10.1371/journal.pone.0290786)
Supplement: S1 File — (XLS) [file pone.0290786.s001.xls]

## Sheet: 10-28-09 different primers in H
Document Name: 10-28-09 different primers in Hu7.5 and FL cells
Plate Type: Absolute Quantification
User: Administrator
Document Information
Operator: Administrator
Run Date: Wednesday	October 28	2009 16:57:47
Last Modified: Wednesday	October 28	2009 19:12:18
Instrument Type: Applied Biosystems 7000 Real-Time PCR System
Comments:
SDS v1.2
Well	Sample Name	Detector	Task	Ct	StdDev Ct
A1		SYBR	Unknown	30.84		30.295
A2		SYBR	Unknown	29.75
A3		SYBR	Unknown	20.4		20.32
A4		SYBR	Unknown	20.24
A5		SYBR	Unknown	31.62		31.88
A6		SYBR	Unknown	32.14
A7		SYBR	Unknown	29.05		29.075
A8		SYBR	Unknown	29.1
A9		SYBR	Unknown	29.64		29.915
A10		SYBR	Unknown	30.19
A11		SYBR	Unknown	23.39		23.695
A12		SYBR	Unknown	24
B1		SYBR	Unknown	37.97		38.705
B2		SYBR	Unknown	39.44
B3		SYBR	Unknown	29.08		29.095
B4		SYBR	Unknown	29.11
B5		SYBR	Unknown	35.15		35.1	4.805	0.0357726
B6		SYBR	Unknown	35.05			0	1
B7		SYBR	Unknown	28.7		28.73	8.41	0.00293994
B8		SYBR	Unknown	28.76			0	1
B9		SYBR	Unknown	41.3		39.865	7.985	0.00394708	CTGF
B10		SYBR	Unknown	38.43			0	1
B11		SYBR	Unknown	34.93		34.11	5.035	0.030501
B12		SYBR	Unknown	33.29
C1		SYBR	Unknown	43.56		43.57	13.275	0.000100885
C2		SYBR	Unknown	43.58			0	1
C3		SYBR	Unknown	38.48		38.455	18.135	3.47393e-06
C4		SYBR	Unknown	38.43			0	1
C5		SYBR	Unknown	44.23		44.18	12.3	0.000198304	TGFb
C6		SYBR	Unknown	44.13			0	1
C7		SYBR	Unknown	38.48		38.455	9.38	0.00150085
C8		SYBR	Unknown	38.43			0	1
C9		SYBR	Unknown	41.53		41.785	11.49	0.000347669
C10		SYBR	Unknown	42.04			0	1
C11		SYBR	Unknown	37.95		37.5	17.18	6.73449e-06
C12		SYBR	Unknown	37.05			0	1
D1		SYBR	Unknown	41.8		41.85	9.97	0.000997082	TGFbR
D2		SYBR	Unknown	41.9			0	1
D3		SYBR	Unknown	37.8		37.87	8.795	0.00225134
D4		SYBR	Unknown	37.94				1
D5		SYBR	Unknown	34.23		34.36	4.065	0.0597466
D6		SYBR	Unknown	34.49			0	1
D7		SYBR	Unknown	32.35		32.27	11.95	0.00025275
D8		SYBR	Unknown	32.19			0	1
D9		SYBR	Unknown	36.11		35.69	3.81	0.0712977	ColA
D10		SYBR	Unknown	35.27			0	1
D11		SYBR	Unknown	32.48		32.65	3.575	0.0839108
D12		SYBR	Unknown	32.82				1
E1		SYBR	Unknown	35.47		35.205	4.91	0.0332616
E2		SYBR	Unknown	34.94			0	1
E3		SYBR	Unknown	33.94		33.8	13.48	8.75217e-05
E4		SYBR	Unknown	33.66			0	1
E5		SYBR	Unknown	38.62		38.26	6.38	0.0120068	CXCR4
E6		SYBR	Unknown	37.9			0	1
E7		SYBR	Unknown	34.24		33.6	4.525	0.0434349
E8		SYBR	Unknown	32.96
data organized
0.00394708	CTGF	0.000198304	TGFb	0.000997082	TGFbR	0.0712977	ColA	0.0120068	CXCR4
0.030501		0.00150085		0.00225134		0.0839108		0.0434349
graph for HU7.5 cells
	CTGF	TGFb	TGFbR	ColA	CXCR4
Hu 7.5 cells	0.00394708	0.000198304	0.000997082	0.0712977	0.0120068
FL Hu 7.5 cells	0.030501	0.00150085	0.00225134	0.0839108	0.0434349
	CTGF	TGFb	TGFbR	ColA	CXCR4
Hu 7.5 cells	1	1	1	1	1
FL Hu 7.5 cells	7.72749	7.56846	2.25793	1.17691	3.61752
